# Supplementary material for: OT-Mation: an open-source code for parsing CSV files into Python scripts for control of OT-2 liquid-handling robotics
Source: Synth Biol (Oxf). 2025 Apr 11;10(1):ysaf009. doi: 10.1093/synbio/ysaf009 (PMC12063526; doi:10.1093/synbio/ysaf009)
Supplement: ysaf009_Supp [file ysaf009_supp.zip]

Archive with 1 entries (1 files):
- suppl_data/Laverick et al. OT-Mation Supplemental Figures.pdf
